# Supplementary material for: Patterns of Irregular Burials in Western Europe (1st-5th Century A.D.)
Source: PLoS One. 2015 Jun 26;10(6):e0130616. doi: 10.1371/journal.pone.0130616 (PMC4482629; doi:10.1371/journal.pone.0130616)
Supplement: S1 Table — Burial ID: "x" = no burial ID provided; dating: "x >" = dating to at least as early as the xth century. (XLS) [file pone.0130616.s002.xls]

## Sheet: TableS1
S1 Table. Full dataset of the irregular burials considered in this study. Burial ID: "x" = no indication of burial ID: dating: "x>" = dating to century x or more recent than century x .
Site	Reference	Country	Datation (c. AD)	Burial ID	Prone	Decapitation	Cephalic extremity displaced	Grave goods	Footwear	Animals	Coffin	Subadult	Cephalic extremity missing	Nails	Post-cranial bones missing
Little Keep Dorchester	Dinwiddy 2009	England	4-5	313	1	0	0	0	0	0	0	0	0	0	0
Little Keep Dorchester	Dinwiddy 2009	England	4-5	1017	1	0	0	0	0	0	0	0	0	0	0
Little Keep Dorchester	Dinwiddy 2009	England	4-5	1023	1	0	0	0	0	0	0	0	0	0	0
Little Keep Dorchester	Dinwiddy 2009	England	4-5	1032	1	0	0	1	0	0	0	0	0	0	0
Little Keep Dorchester	Dinwiddy 2009	England	4-5	1043	1	0	0	0	0	0	0	0	0	0	0
Little Keep Dorchester	Dinwiddy 2009	England	4-5	1052	1	0	0	0	1	0	0	0	0	0	0
Little Keep Dorchester	Dinwiddy 2009	England	4-5	1055	1	0	0	0	1	0	0	0	0	0	0
Little Keep Dorchester	Dinwiddy 2009	England	4-5	1066A	1	0	0	0	0	0	0	0	0	0	0
Little Keep Dorchester	Dinwiddy 2009	England	4-5	1076	1	0	0	0	0	0	0	0	0	0	0
Little Keep Dorchester	Dinwiddy 2009	England	4-5	1080	1	0	0	0	0	0	0	0	0	0	0
Little Keep Dorchester	Dinwiddy 2009	England	4-5	1109	1	1	1	1	0	0	0	0	0	0	0
Little Keep Dorchester	Dinwiddy 2009	England	4-5	1047	0	1	1	0	0	0	1	0	0	0	0
Little Keep Dorchester	Dinwiddy 2009	England	4-5	1069	0	1	1	0	0	0	0	0	0	0	0
Little Keep Dorchester	Dinwiddy 2009	England	4-5	1112	0	1	1	0	0	0	0	0	0	0	0
Little Keep Dorchester	Dinwiddy 2009	England	4-5	1118	0	1	1	1	1	0	1	0	0	0	0
Abington, Oxfordshire	Philpott 1991 : table A24	England	"Roman" (ca. 1-5)	3	0	1	1	0	0	0	0	0	0	0	0
Alcester, Warwickshire	Philpott 1991 : table A24	England	4	0	0	1	1	0	0	0	0	1	0	0	0
Alington Avenue, Dorchester, Dorset	Philpott 1991 : table A23	England	"Roman" (ca. 1-5)	a	1	1	0	0	0	0	0	0	0	0	0
Alington Avenue, Dorchester, Dorset	Philpott 1991 : table A23	England	"Roman" (ca. 1-5)	b	1	1	0	0	0	1	0	0	0	0	1
Ancaster, Lincolnshire	Philpott 1991 : table A23	England	"Roman" (ca. 1-5)	123	1	0	0	0	0	0	0	0	0	0	0
Bannaventa, Northamptonshire	Dix and Taylor 1988	England	after 4	x	1	0	0	0	0	0	0	0	0	0	0
Barrow hills, Radley, Oxfordshire	Philpott 1991 : table A23	England	"Romano-British" (ca. 1-5)	1049	1	0	0	1	0	0	0	0	0	0	0
Barrow hills, Radley, Oxfordshire	Philpott 1991 : table A24	England	"Roman" (ca. 1-5)	1009	0	1	1	0	0	0	0	0	0	0	0
Barrow hills, Radley, Oxfordshire	Philpott 1991 : table A24	England	"Roman" (ca. 1-5)	1018	0	1	1	0	0	0	0	0	0	0	0
Barrow hills, Radley, Oxfordshire	Philpott 1991 : table A24	England	"Roman" (ca. 1-5)	1026	0	1	1	0	0	0	0	0	0	0	0
Bath Gate , Cirencester, Gloucestershire	Philpott 1991 : table A23	England	second half 4	190	1	0	0	0	0	0	0	0	0	0	0
Bath Gate , Cirencester, Gloucestershire	Philpott 1991 : table A23	England	second half 4	191	1	0	0	0	0	0	0	0	0	0	0
Bath Gate , Cirencester, Gloucestershire	Philpott 1991 : table A23	England	second half 4	196	1	0	0	1	0	0	0	1	0	0	0
Bath Gate , Cirencester, Gloucestershire	Philpott 1991 : table A23	England	second half 4	309	1	0	0	0	0	0	0	0	0	0	0
Bath Gate , Cirencester, Gloucestershire	Philpott 1991 : table A23	England	second half 4	313	1	0	0	0	0	0	0	0	0	0	0
Bath Gate Cemetery, Cirencester, Gloucestershire	Philpott 1991 : table A25	England	second half 4	R	0	1	0	0	0	0	0	0	0	0	0
Bath Gate Cemetery, Cirencester, Gloucestershire	Philpott 1991 : table A25	England	second half 4	123	0	1	0	0	0	0	0	0	0	0	0
Bath Gate Cemetery, Cirencester, Gloucestershire	Philpott 1991 : table A25	England	second half 4	215	0	1	0	0	0	0	0	0	0	0	0
Bath Gate Cemetery, Cirencester, Gloucestershire	Philpott 1991 : table A25	England	second half 4	216	0	1	0	0	0	0	0	0	0	0	0
Bath Gate Cemetery, Cirencester, Gloucestershire	Philpott 1991 : table A25	England	second half 4	304	0	1	0	1	0	0	0	0	0	0	0
Bath Gate Cemetery, Cirencester, Gloucestershire	Philpott 1991 : table A25	England	second half 4	305	0	1	0	0	0	0	0	0	0	0	0
Beverly Road, Norton, North Yorkshire	Philpott 1991 : table A23	England	"Roman" (ca. 1-5)	a	1	0	0	0	0	0	0	0	0	0	0
Beverly Road, Norton, North Yorkshire	Philpott 1991 : table A23	England	"Roman" (ca. 1-5)	b	1	0	0	0	0	0	0	0	0	0	0
Bloxham, Oxfordshire	Knight 1938	England	1-5	4	1	1	0	1	0	0	0	0	0	0	0
Bloxham, Oxfordshire	Knight 1938	England	1-5	11	1	0	0	0	0	0	0	0	0	0	0
Cassington, Oxfordshire	Harman et al. 1981	England	"Romano-British" (ca. 1-5)	2	1	1	1	NA	NA	0	NA	0	0	0	0
Cassington, Oxfordshire	Harman et al. 1981	England	"Romano-British" (ca. 1-5)	4	1	1	1	NA	NA	0	NA	0	0	0	0
Cassington, Oxfordshire	Harman et al. 1981	England	"Romano-British" (ca. 1-5)	6	0	1	1	NA	NA	0	NA	0	0	0	0
Cassington, Oxfordshire	Harman et al. 1981	England	"Romano-British" (ca. 1-5)	7	0	1	1	NA	NA	0	NA	0	0	0	0
Cassington, Oxfordshire	Harman et al. 1981	England	"Romano-British" (ca. 1-5)	12	1	1	1	NA	NA	0	NA	0	0	0	0
Cassington, Oxfordshire	Harman et al. 1981	England	"Romano-British" (ca. 1-5)	21	1	0	0	NA	NA	0	NA	1	0	0	0
Cassington, Oxfordshire	Harman et al. 1981	England	"Romano-British" (ca. 1-5)	22	1	1	1	NA	NA	0	NA	0	0	0	0
Cassington, Oxfordshire	Harman et al. 1981	England	"Romano-British" (ca. 1-5)	28	0	1	1	NA	NA	0	NA	0	0	0	0
Cassington, Oxfordshire	Harman et al. 1981	England	"Romano-British" (ca. 1-5)	32	1	1	1	NA	NA	0	NA	0	0	0	0
Cassington, Oxfordshire	Harman et al. 1981	England	"Romano-British" (ca. 1-5)	39	1	0	0	NA	NA	0	NA	0	0	0	0
Cassington, Oxfordshire	Harman et al. 1981	England	"Romano-British" (ca. 1-5)	40	0	1	1	NA	NA	0	NA	0	0	0	0
Cassington, Oxfordshire	Harman et al. 1981	England	"Romano-British" (ca. 1-5)	44	1	1	1	NA	NA	0	NA	0	0	0	0
Cassington, Oxfordshire	Harman et al. 1981	England	"Romano-British" (ca. 1-5)	45	1	0	0	NA	NA	0	NA	0	0	0	0
Cassington, Oxfordshire	Harman et al. 1981	England	"Romano-British" (ca. 1-5)	47	1	1	1	NA	NA	0	NA	0	0	0	0
Cassington, Oxfordshire	Harman et al. 1981	England	"Romano-British" (ca. 1-5)	48	1	0	0	NA	NA	0	NA	0	0	0	0
Cassington, Oxfordshire	Harman et al. 1981	England	"Romano-British" (ca. 1-5)	62	1	0	0	NA	NA	0	NA	0	0	0	0
Cassington, Oxfordshire	Harman et al. 1981	England	"Romano-British" (ca. 1-5)	65	1	0	0	NA	NA	0	NA	0	0	0	0
Cassington, Oxfordshire	Harman et al. 1981	England	"Romano-British" (ca. 1-5)	66	1	1	0	NA	NA	0	NA	0	0	0	0
Cassington, Oxfordshire	Harman et al. 1981	England	"Romano-British" (ca. 1-5)	67	1	0	0	0	0	0	0	0	0	0	0
Cassington, Oxfordshire	Harman et al. 1981	England	"Romano-British" (ca. 1-5)	597	0	1	1	0	0	0	0	0	0	0	0
Cassington, Oxfordshire	Harman et al. 1981	England	"Romano-British" (ca. 1-5)	602	0	1	1	0	0	1	0	0	0	0	0
Castle, Canterbury, Kent	Philpott 1991 : table A23	England	2-3	120	1	0	0	0	0	0	0	0	0	0	0
Chignall St James, Essex	Rankov et al. 1982	England	4	758	0	1	1	0	0	0	0	0	0	0	0
Chignall St James, Essex	Rankov et al. 1982	England	4	792	0	1	1	0	0	0	0	0	0	0	0
Chignall St James, Essex	Rankov et al. 1982	England	4	796	0	1	1	1	0	0	0	0	0	0	0
Chignall St James, Essex	Rankov et al. 1982	England	4	803	0	1	1	0	0	0	0	0	0	0	0
Chignall St James, Essex	Rankov et al. 1982	England	4	850	0	1	1	0	0	0	0	0	0	0	0
Church, Studland, Dorset	Taylor 1953	England	"Romano-British" (ca. 1-5)	x	0	1	1	1	0	0	1	0	0	0	0
Cogenhoe, Northamptonshire	Harman et al. 1981	England	"Romano-British" (ca. 1-5)	x	0	1	0	0	0	0	0	0	0	0	0
Curbridge, Oxfordshire	Chambers 1976	England	"Romano-British" (ca. 1-5)	19	0	1	1	0	0	0	0	0	0	0	0
Curbridge, Oxfordshire	Chambers 1976	England	"Romano-British" (ca. 1-5)	23	0	1	1	0	1	0	0	0	0	0	0
Curbridge, Oxfordshire	Chambers 1976	England	"Romano-British" (ca. 1-5)	30	0	1	1	0	0	0	0	0	0	0	0
Cuxton, Kent	Harman et al. 1981; Philpott 1991 :	England	1-2?	x	0	1	1	0	0	0	0	0	0	0	0
Dales Road, Ipswich, Suffolk	Philpott 1991 : table A24	England	"Romano-British" (ca. 1-5)	a	0	1	1	0	0	0	0	0	0	0	0
Dales Road, Ipswich, Suffolk	Philpott 1991 : table A24	England	"Romano-British" (ca. 1-5)	b	0	1	1	0	0	0	0	0	0	0	0
Dales Road, Ipswich, Suffolk	Philpott 1991 : table A24	England	"Romano-British" (ca. 1-5)	c	0	1	1	0	0	0	0	0	0	0	0
Dales Road, Ipswich, Suffolk	Philpott 1991 : table A24	England	"Romano-British" (ca. 1-5)	d	0	1	1	0	0	0	0	0	0	0	0
Dales Road, Ipswich, Suffolk	Philpott 1991 : table A24	England	"Romano-British" (ca. 1-5)	e	0	1	1	0	0	0	0	0	0	0	0
Dales Road, Ipswich, Suffolk	Philpott 1991 : table A24	England	"Romano-British" (ca. 1-5)	f	0	1	1	0	0	0	0	0	0	0	0
6 Driffield Terrace, York, Yorkshire	Hunter-Mann 2005, 2006	England	"Romano-British" (ca. 1-5)	1030	0	1	1	0	0	1	1	0	0	0	0
7 Driffield Terrace, York, Yorkshire	Hunter-Mann 2005, 2006	England	"Romano-British" (ca. 1-5)	1025	0	1	1	0	0	0	1	0	0	0	0
8 Driffield Terrace, York, Yorkshire	Hunter-Mann 2005, 2006	England	"Romano-British" (ca. 1-5)	1009	0	1	1	0	0	0	1	0	0	0	0
9 Driffield Terrace, York, Yorkshire	Hunter-Mann 2005, 2006	England	"Romano-British" (ca. 1-5)	1035	0	1	0	0	0	0	1	0	0	0	0
10 Driffield Terrace, York, Yorkshire	Hunter-Mann 2005, 2006	England	"Romano-British" (ca. 1-5)	1041	0	1	1	0	0	0	NA	0	0	0	0
11 Driffield Terrace, York, Yorkshire	Hunter-Mann 2005, 2006	England	"Romano-British" (ca. 1-5)	1044	0	1	1	0	0	0	1	0	0	0	0
12 Driffield Terrace, York, Yorkshire	Hunter-Mann 2005, 2006	England	"Romano-British" (ca. 1-5)	1055	0	1	1	0	0	0	1	0	0	0	0
13 Driffield Terrace, York, Yorkshire	Hunter-Mann 2005, 2006	England	"Romano-British" (ca. 1-5)	1075	0	1	0	0	0	0	1	0	1	0	0
14 Driffield Terrace, York, Yorkshire	Hunter-Mann 2005, 2006	England	"Romano-British" (ca. 1-5)	1126	0	1	0	0	0	1	1	0	0	0	0
15 Driffield Terrace, York, Yorkshire	Hunter-Mann 2005, 2006	England	"Romano-British" (ca. 1-5)	1129	0	1	0	0	0	1	1	0	0	0	0
Dunstable, Bedfordshire	Philpott 1991 : table A23	England	"Romano-British" (ca. 1-5)	DD	1	0	0	0	0	0	0	0	0	0	0
Dunstable, Bedfordshire	Philpott 1991 : table A23	England	"Romano-British" (ca. 1-5)	II	1	0	0	0	0	1	0	0	0	0	0
Dunstable, Bedfordshire	Philpott 1991 : table A24	England	"Romano-British" (ca. 1-5)	H	0	1	1	0	0	0	0	0	0	0	0
Dunstable, Bedfordshire	Philpott 1991 : table A24	England	"Romano-British" (ca. 1-5)	L	0	1	1	0	0	0	0	0	0	0	1
Dunstable, Bedfordshire	Philpott 1991 : table A24	England	"Romano-British" (ca. 1-5)	PP	0	1	1	1	0	0	0	0	0	0	0
Dunstable, Bedfordshire	Philpott 1991 : table A24	England	"Romano-British" (ca. 1-5)	AD	0	1	1	0	0	0	0	0	0	0	0
Dunstable, Bedfordshire	Philpott 1991 : table A24	England	"Romano-British" (ca. 1-5)	AJ	0	1	1	0	0	0	0	0	0	0	0
Dunstable, Bedfordshire	Philpott 1991 : table A24	England	"Romano-British" (ca. 1-5)	AN	0	1	1	0	0	0	1	0	0	0	0
Dunstable, Bedfordshire	Philpott 1991 : table A24	England	"Romano-British" (ca. 1-5)	AR	0	1	0	0	0	0	0	0	0	0	0
Dunstable, Bedfordshire	Philpott 1991 : table A24	England	"Romano-British" (ca. 1-5)	AW	0	1	1	0	0	0	0	0	0	0	0
Dunstable, Bedfordshire	Philpott 1991 : table A24	England	"Romano-British" (ca. 1-5)	AX	0	1	1	0	0	0	0	0	0	0	0
Dunstable, Bedfordshire	Philpott 1991 : table A24	England	"Romano-British" (ca. 1-5)	AY	0	1	1	0	0	0	0	0	0	0	0
Dunstable, Bedfordshire	Philpott 1991 : table A24	England	"Romano-British" (ca. 1-5)	BG	0	1	1	1	0	0	1	0	0	0	0
Dunstable, Bedfordshire	Philpott 1991 : table A24	England	"Romano-British" (ca. 1-5)	BZ	0	1	1	0	0	0	0	1	0	0	0
Colchester (Colonia Claudia Victricensis Camulodunum):47 Butt Road, Essex	Keppie et al. 1999	England	"Romano-British" (ca. 1-5)	x	0	1	1	0	0	0	1	0	0	0	0
Fordington, Dorchester, Dorset	Philpott 1991 : table A24	England	2-4	10	0	1	1	0	1	0	1	0	0	0	0
Galley hill, Streatley, Bedfordshire	Philpott 1991 : table A23	England	4>	12	1	0	0	0	0	0	0	0	0	0	0
Galley hill, Streatley, Bedfordshire	Philpott 1991 : table A23	England	4>	13	1	0	0	0	0	0	0	0	0	0	0
Galley hill, Streatley, Bedfordshire	Philpott 1991 : table A23	England	4>	14	1	0	0	0	0	0	0	0	0	0	0
Great Casterton, Leicestershire	Philpott 1991 : table A23	England	1-5	25	1	0	0	0	0	0	0	0	0	0	0
Guilden Morden, Cambridgeshire	Philpott 1991 : table A23	England	"Romano-British" (ca. 1-5)	B3	1	0	0	0	0	0	0	0	0	0	0
Guilden Morden, Cambridgeshire	Philpott 1991 : table A24	England	"Romano-British" (ca. 1-5)	A2	0	1	1	0	0	0	0	0	0	0	0
Guilden Morden, Cambridgeshire	Philpott 1991 : table A24	England	"Romano-British" (ca. 1-5)	A8	0	1	0	0	0	0	0	0	0	0	0
Guilden Morden, Cambridgeshire	Philpott 1991 : table A24	England	"Romano-British" (ca. 1-5)	a	0	1	1	0	0	0	0	0	0	0	0
Guilden Morden, Cambridgeshire	Philpott 1991 : table A24	England	"Romano-British" (ca. 1-5)	b	0	1	1	0	0	0	0	0	0	0	0
Cowdery's Down, Hampshire	Grew et al. 1981	England	4	x	0	1	0	0	1	0	0	0	0	0	0
Hey Hill, Lord's Bridge, Cambridgeshire	Philpott 1991 : table A24	England	3-4	a	0	1	0	1	1	1	1	0	0	0	0
Hey Hill, Lord's Bridge, Cambridgeshire	Philpott 1991 : table A24	England	3-4	b	0	1	0	0	0	0	0	0	0	0	0
Hooper Street, London	Philpott 1991 : table A24	England	3-4	x	0	1	0	1	0	0	0	0	0	0	0
Kempston, Berdfordshire	Boylston et al. 2000	England	3-4	1	0	1	1	0	0	0	1	0	0	0	0
Kempston, Berdfordshire	Boylston et al. 2000	England	3-4	2	1	0	0	0	0	0	0	0	0	0	0
Kempston, Berdfordshire	Boylston et al. 2000	England	3-4	3	0	1	1	0	0	0	1	0	0	0	0
Kempston, Berdfordshire	Boylston et al. 2000	England	3-4	5	0	1	1	0	0	0	1	0	0	0	0
Kempston, Berdfordshire	Boylston et al. 2000	England	3-4	6	0	1	1	1	0	0	1	0	0	0	0
Kempston, Berdfordshire	Boylston et al. 2000	England	3-4	14	0	1	1	0	0	0	1	0	0	0	0
Kempston, Berdfordshire	Boylston et al. 2000	England	3-4	20	0	1	1	1	0	0	0	0	0	0	0
Kempston, Berdfordshire	Boylston et al. 2000	England	3-4	25	1	0	0	0	0	0	0	0	0	0	0
Kempston, Berdfordshire	Boylston et al. 2000	England	3-4	33	0	1	1	0	0	0	0	0	0	0	0
Kempston, Berdfordshire	Boylston et al. 2000	England	3-4	38	0	1	0	0	0	0	0	0	0	0	0
Kempston, Berdfordshire	Boylston et al. 2000	England	3-4	50	1	0	0	0	0	0	0	1	0	0	0
Kempston, Berdfordshire	Boylston et al. 2000	England	3-4	51	0	1	1	1	0	0	0	0	0	0	0
Kempston, Berdfordshire	Boylston et al. 2000	England	3-4	57	0	1	1	1	0	0	0	0	0	0	0
Kempston, Berdfordshire	Boylston et al. 2000	England	3-4	60	1	0	0	0	0	0	0	0	0	0	0
Kempston, Berdfordshire	Boylston et al. 2000	England	3-4	61	1	0	0	0	0	0	0	0	0	0	0
Kempston, Berdfordshire	Boylston et al. 2000	England	3-4	62	1	0	0	0	0	0	0	0	0	0	0
Kempston, Berdfordshire	Boylston et al. 2000	England	3-4	66	1	0	0	0	0	0	0	0	0	0	0
Kempston, Berdfordshire	Boylston et al. 2000	England	3-4	67	1	0	0	0	0	0	0	0	0	0	0
Kempston, Berdfordshire	Boylston et al. 2000	England	3-4	72	0	1	0	1	0	0	0	0	0	0	0
Kempston, Berdfordshire	Boylston et al. 2000	England	3-4	77	0	1	0	1	0	0	0	0	0	0	0
Kempston, Berdfordshire	Boylston et al. 2000	England	3-4	82	1	0	0	0	0	0	0	0	0	0	0
Kempston, Berdfordshire	Boylston et al. 2000	England	3-4	84	1	0	0	0	0	0	0	0	0	0	0
Kempston, Berdfordshire	Boylston et al. 2000	England	3-4	85	1	0	0	0	0	0	0	0	0	0	0
Kenchester, Herefordshire and Worcestershire	Philpott 1991 : table A24	England	"Romano-British" (ca. 1-5)	HH	0	1	1	0	0	0	0	0	0	0	0
Kenchester, Herefordshire and Worcestershire	Philpott 1991 : table A24	England	"Romano-British" (ca. 1-5)	G	0	1	1	0	0	0	0	0	0	0	0
Kimmeridge, Dorset	Harman et al. 1981; Philpott 1991 : table A24	England	3>	1	0	1	1	1	0	0	1	0	0	0	0
Kineton Hill, Temple Guiting, Gloucestershire	Philpott 1991 : table A24	England	"Romano-British" (ca. 1-5)	2	0	1	1	0	0	0	0	0	0	0	0
Kineton Hill, Temple Guiting, Gloucestershire	Philpott 1991 : table A24	England	"Romano-British" (ca. 1-5)	3	0	1	1	0	1	0	0	0	0	0	0
King's Dyke, Whittlesey, Cambridgeshire	Philpott 1991 : table A25	England	2>	1	0	1	0	0	0	0	0	0	1	0	0
King's Dyke, Whittlesey, Cambridgeshire	Philpott 1991 : table A25	England	2>	2	0	1	0	0	0	0	0	0	1	0	0
King's Dyke, Whittlesey, Cambridgeshire	Philpott 1991 : table A24	England	2>	7	0	1	1	0	0	0	0	0	0	0	1
King's Dyke, Whittlesey, Cambridgeshire	Philpott 1991 : table A23	England	2>	4	1	0	0	0	0	0	0	0	0	0	1
Kingsholm Close, Kingsholm, Gloucester, Gloucestershire	Philpott 1991 : table A23	England	1-5	2	1	0	0	0	0	0	1	0	0	0	0
Kingsholm Close, Kingsholm, Gloucester, Gloucestershire	Philpott 1991 : table A23	England	1-5	4	1	0	0	0	0	0	0	1	0	0	0
Kingsholm Close, Kingsholm, Gloucester, Gloucestershire	Philpott 1991 : table A23	England	1-5	8	1	0	0	0	0	0	1	0	0	0	0
Lambourn, Berkshire	Harman et al. 1981; Philpott 1991 : table A24	England	1-5	x	0	1	1	0	0	0	0	0	0	0	0
Lankhills, Winchester, Hampshire	Booth et al. 2010	England	1-5	665	1	0	0	0	1	0	0	0	0	0	0
Lankhills, Winchester, Hampshire	Booth et al. 2010	England	1-5	735	1	0	0	0	0	0	1	0	0	0	0
Lankhills, Winchester, Hampshire	Booth et al. 2010	England	1-5	905	1	0	0	0	1	0	0	0	0	0	0
Lankhills, Winchester, Hampshire	Booth et al. 2010	England	1-5	970	1	0	0	0	1	0	1	0	0	0	0
Lankhills, Winchester, Hampshire	Booth et al. 2010	England	1-5	995	1	0	0	0	1	0	1	0	0	0	0
Lankhills, Winchester, Hampshire	Booth et al. 2010	England	1-5	1070	1	0	0	1	na	0	0	1	0	0	0
Lankhills, Winchester, Hampshire	Booth et al. 2010	England	1-5	1345	1	0	0	0	1	0	1	0	0	0	0
Lankhills, Winchester, Hampshire	Booth et al. 2010	England	1-5	1350	1	0	0	0	1	0	0	0	0	0	0
Lankhills, Winchester, Hampshire	Booth et al. 2010	England	4	110	0	1	1	1	0	0	1	1	0	0	0
Lankhills, Winchester, Hampshire	Booth et al. 2010	England	4	1150	0	1	1	1	0	0	1	0	0	0	0
Lankhills, Winchester, Hampshire	Booth et al. 2010	England	1-5	1329	0	1	1	0	1	0	1	0	0	0	0
Lankhills, Winchester, Hampshire	Booth et al. 2010	England	1-5	1515	0	1	1	0	0	0	0	0	0	0	0
Lankhills, Winchester, Hampshire	Philpott 1991 : table A23	England	4-5	297	1	0	0	1	1	0	0	0	0	0	0
Lankhills, Winchester, Hampshire	Philpott 1991 : table A23	England	4-5	304	1	0	0	0	0	0	0	0	0	0	0
Lankhills, Winchester, Hampshire	Philpott 1991 : table A23	England	4	310	1	0	0	1	0	0	0	0	0	0	0
Lankhills, Winchester, Hampshire	Philpott 1991 : table A23	England	4-5	332	1	0	0	0	1	0	0	0	0	0	0
Lankhills, Winchester, Hampshire	Philpott 1991 : table A23	England	4	335	1	1	0	0	1	0	1	0	0	0	0
Lankhills, Winchester, Hampshire	Philpott 1991 : table A23	England	4-5	356	1	0	0	1	0	0	NA	0	0	0	0
Lankhills, Winchester, Hampshire	Philpott 1991 : table A23	England	4-5	378	1	0	0	1	0	0	0	1	0	0	0
Lankhills, Winchester, Hampshire	Philpott 1991 : table A23	England	4-5	381	1	0	0	1	0	0	1	0	0	0	0
Lankhills, Winchester, Hampshire	Philpott 1991 : table A23	England	4-5	404	1	0	0	0	0	0	NA	0	0	0	0
Lankhills, Winchester, Hampshire	Philpott 1991 : table A23	England	4-5	405	1	0	0	0	0	0	NA	0	0	0	0
Lankhills, Winchester, Hampshire	Philpott 1991 : table A23	England	4-5	411	1	0	0	1	0	0	NA	0	0	0	0
Lankhills, Winchester, Hampshire	Philpott 1991 : table A23	England	4-5	412	1	0	0	0	0	0	0	0	0	0	0
Lankhills, Winchester, Hampshire	Philpott 1991 : table A23	England	4	441	1	1	1	0	0	0	NA	0	0	0	0
Lankhills, Winchester, Hampshire	Philpott 1991 : table A23	England	4	451	1	1	1	1	0	0	1	0	0	0	0
Lankhills, Winchester, Hampshire	Philpott 1991 : table A23	England	4	458	1	0	0	0	0	0	0	1	0	0	0
Lankhills, Winchester, Hampshire	Philpott 1991 : table A24	England	4	120	0	1	0	0	1	0	1	1	0	0	0
Lankhills, Winchester, Hampshire	Philpott 1991 : table A24	England	4-5	348	0	1	1	0	0	0	0	0	0	0	0
Lankhills, Winchester, Hampshire	Philpott 1991 : table A24	England	4-5	379	0	1	1	0	0	0	0	0	0	0	0
Lankhills, Winchester, Hampshire	Philpott 1991 : table A24	England	4-5	427	0	1	1	1	0	0	NA	0	0	0	0
Lankhills, Winchester, Hampshire	Philpott 1991 : table A24	England	4	445	0	1	1	0	0	0	0	0	0	0	0
Little Spittle, Ilchester, Somerset	Philpott 1991 : table A23	England	4-5	S27	1	0	0	0	0	1	0	0	0	0	0
Little Spittle, Ilchester, Somerset	Philpott 1991 : table A23	England	4-5	S33	1	0	0	0	0	0	1	0	0	0	0
Little Spittle, Ilchester, Somerset	Philpott 1991 : table A23	England	4-5	S41	1	0	0	0	0	0	1	0	0	0	0
Little Spittle, Ilchester, Somerset	Philpott 1991 : table A24	England	4-5	S3	0	1	0	0	0	0	1	0	0	0	0
Little Spittle, Ilchester, Somerset	Philpott 1991 : table A24	England	4-5	S6	0	1	1	1	1	0	1	0	0	0	0
Little Spittle, Ilchester, Somerset	Philpott 1991 : table A24	England	4-5	S14	0	1	1	1	0	0	1	0	0	0	0
Little Spittle, Ilchester, Somerset	Philpott 1991 : table A24	England	4-5	S17	0	1	0	0	1	0	1	0	0	0	0
London Road, Gloucester, Gloucestershire	Simmonds et al. 2008: 81	England	"Romano-British" (ca. 1-5)	1143	1	0	0	0	0	0	0	0	0	0	0
London Road, Gloucester, Gloucestershire	Simmonds et al. 2008 : 81-83	England	"Romano-British" (ca. 1-5)	1145	1	0	0	1	0	0	0	0	0	0	0
London Road, Gloucester, Gloucestershire	Simmonds et al. 2008: 84	England	"Romano-British" (ca. 1-5)	1150	1	0	0	0	0	0	0	0	0	0	0
London Road, Gloucester, Gloucestershire	Simmonds et al. 2008: 86	England	3-4	1230	1	0	0	0	0	0	0	0	0	0	0
London Road, Gloucester, Gloucestershire	Simmonds et al. 2008: 87	England	"Romano-British" (ca. 1-5)	1234	1	1	1	0	1	0	0	0	0	0	0
London Road, Gloucester, Gloucestershire	Simmonds et al. 2008:95	England	3-4	1765	1	0	0	0	1	0	1	0	0	0	0
Long Sutton, Somerset	Philpott 1991 : table A24	England	1-5	3	0	1	0	0	0	0	0	0	0	0	0
Long Sutton, Somerset	Philpott 1991 : table A24	England	1-5	4	0	1	1	0	1	0	0	0	0	0	0
Manton Down, Preshute, Wiltshire	Philpott 1991 : table A24	England	1-5	x	0	1	1	1	0	0	0	0	0	0	0
Munford, Norfolk	Philpott 1991 : table A24	England	4?	4	0	1	1	0	0	0	0	0	0	0	0
Munford, Norfolk	Philpott 1991 : table A24	England	4	6	0	1	1	1	0	0	0	0	0	0	0
Nurthorpe, York, North Yorkshire	Philpott 1991 : table A24	England	"Romano-British" (ca. 1-5)	x	0	1	0	0	0	0	1	0	0	0	0
Orton Longueville, Cambridgeshire	Philpott 1991 : table A24	England	>1	x	0	1	1	0	0	0	0	0	0	0	0
South Park Road, Oxford, Oxfordshire	Burnham et al. 2002	England	3-4	x	0	1	1	1	0	0	0	0	0	0	0
Poudbury pipeline, Dorchester, Dorset	Philpott 1991 : table A23	England	"Romano-British" (ca. 1-5)	196	1	0	0	0	0	0	0	0	0	0	0
Poundbury, Dorchester, Dorset	Philpott 1991 : table A23	England	"Romano-British" (ca. 1-5)	x	1	0	0	0	0	0	1	0	0	0	0
Poundbury, Dorchester, Dorset	Philpott 1991 : table A24	England	"Romano-British" (ca. 1-5)	25	0	1	0	0	0	0	0	0	0	0	0
Poundbury, Dorchester, Dorset	Philpott 1991 : table A24	England	"Romano-British" (ca. 1-5)	a	0	1	1	0	0	0	0	0	0	0	0
Poundbury, Dorchester, Dorset	Philpott 1991 : table A24	England	"Romano-British" (ca. 1-5)	b	0	1	0	0	0	0	0	0	0	0	0
Poundbury, Dorchester, Dorset	Philpott 1991 : table A24	England	"Romano-British" (ca. 1-5)	c	0	1	0	0	0	0	0	1	0	0	0
Sea Mills, Bristol, Avon	Philpott 1991 : table A24	England	2>	D6	0	1	0	0	0	0	0	1	0	0	0
Sea Mills, Bristol, Avon	Philpott 1991 : table A23	England	2	D7	1	0	0	0	1	0	0	0	0	1	0
Sea Mills, Bristol, Avon	Philpott 1991 : table A23	England	2	D19	1	0	0	0	0	0	0	1	0	1	0
Smith's pit, Cassington, Oxfordshire	Philpott 1991 : table A23	England	"Romano-British" (ca. 1-5)	2	1	0	0	1	0	0	0	0	0	0	0
Smith's pit, Cassington, Oxfordshire	Philpott 1991 : table A23	England	"Romano-British" (ca. 1-5)	3	1	0	0	0	0	0	0	0	0	0	0
Southfield House, Dorchester, Dorset	Philpott 1991 : table A24	England	"Romano-British" (ca. 1-5)	x	0	1	1	0	0	0	1	0	0	0	0
Spittal Hardwick, Pontefract, West Yorkshire	Philpott 1991 : table A24	England	"Romano-British" (ca. 1-5)	3	0	1	1	0	0	0	1	0	0	0	0
Stanground, Northants	Philpott 1991 : table A24	England	"Romano-British" (ca. 1-5)	x	0	1	0	0	0	0	0	1	0	0	1
Stanton Harcourt Oxon	Philpott 1991 : table A23	England	"Romano-British" (ca. 1-5)	30	1	0	0	0	0	0	0	0	0	0	0
Stanton Harcourt Oxon	Philpott 1991 : table A23	England	"Romano-British" (ca. 1-5)	33	1	0	0	0	0	0	0	0	0	0	0
Stanton Harcourt Oxon	Philpott 1991 : table A23	England	"Romano-British" (ca. 1-5)	65	1	1	0	0	0	0	1	0	0	0	0
Stanton Harcourt Oxon	Philpott 1991 : table A24	England	"Romano-British" (ca. 1-5)	23	0	1	1	0	0	0	0	0	0	0	0
Stanton Harcourt Oxon	Philpott 1991 : table A24	England	"Romano-British" (ca. 1-5)	49	0	1	1	0	0	0	1	0	0	0	0
Stanwick, Northants	Philpott 1991 : table A24	England	>3	x	0	1	1	0	0	0	0	0	0	0	0
Station Road, Cogenhoe, Northamptonshire	Philpott 1991 : table A24	England	4	x	0	1	1	1	0	0	0	0	0	0	0
Stretton-on-Fosse, Warwickshire	Philpott 1991 : table A24	England	"Romano-British" (ca. 1-5)	F3	0	1	1	0	1	0	0	0	0	0	0
Mitchell's Farm, Icklingham, Suffolk	Burnham et al. 2000	England	"Romano-British" (ca. 1-5)		1	0		0	0	0	0	0	0	0	0
Temple IV, Springhead, Kent	Philpott 1991 : table A25	England	"Romano-British" (ca. 1-5)	2	0	1	0	0	0	0	0	1	1	0	0
Temple IV, Springhead, Kent	Philpott 1991 : table A25	England	"Romano-British" (ca. 1-5)	4	0	1	0	0	0	0	0	1	1	0	0
The Racecourse, Derby, Derbyshire	Philpott 1991 : table A23	England	3>	103	1	0	0	0	0	0	1	0	0	0	0
The Racecourse, Derby, Derbyshire	Philpott 1991 : table A23	England	3-4	125	1	0	0	0	0	0	0	0	0	0	0
The Racecourse, Derby, Derbyshire	Philpott 1991 : table A23	England	"Romano-British" (ca. 1-5)	148	1	0	0	0	0	0	0	0	0	0	0
The Racecourse, Derby, Derbyshire	Philpott 1991 : table A23	England	3-4	155A	1	0	0	1	1	0	1	0	0	0	0
The Racecourse, Derby, Derbyshire	Philpott 1991 : table A23	England	2>	159	1	0	0	0	0	0	NA	0	0	0	0
The Racecourse, Derby, Derbyshire	Philpott 1991 : table A23	England	2>	172	1	0	0	0	0	0	1	0	0	0	0
The Racecourse, Derby, Derbyshire	Philpott 1991 : table A23	England	2>	275	1	0	0	0	0	0	1	0	0	0	0
The Racecourse, Derby, Derbyshire	Philpott 1991 : table A23	England	2>	280	1	0	0	0	0	0	0	0	0	0	0
The Racecourse, Derby, Derbyshire	Philpott 1991 : table A24	England	"Romano-British" (ca. 1-5)	108	0	1	1	0	1	0	0	0	0	0	0
The Racecourse, Derby, Derbyshire	Philpott 1991 : table A24	England	2>	118	0	1	1	0	0	0	0	0	0	0	0
The Racecourse, Derby, Derbyshire	Philpott 1991 : table A24	England	3>	144	0	1	1	0	0	0	0	0	0	0	0
The Racecourse, Derby, Derbyshire	Philpott 1991 : table A24	England	2>	261	0	1	1	0	1	0	1	0	0	0	0
The Vineyard, Abingdon, Oxfordshire	Philpott 1991 : table A24	England	"Romano-British" (ca. 1-5)	x	0	1	1	1	0	0	1	0	0	0	0
Todbere, Dorset	Philpott 1991 : table A24	England	"Romano-British" (ca. 1-5)		0	1	1	1	1	0	1	0	0	0	0
Trentholme Drive, York, North Yorkshire	Philpott 1991 : table A23	England	"Romano-British" (ca. 1-5)	6	1	0	0	0	0	0	0	0	0	0	0
Trentholme Drive, York, North Yorkshire	Philpott 1991 : table A23	England	"Romano-British" (ca. 1-5)	18	1	0	0	0	0	0	0	0	0	0	0
Trentholme Drive, York, North Yorkshire	Philpott 1991 : table A23	England	"Romano-British" (ca. 1-5)	85	1	0	0	0	0	0	0	1	0	0	0
Trentholme Drive, York, North Yorkshire	Philpott 1991 : table A23	England	"Romano-British" (ca. 1-5)	112	1	0	0	0	0	0	0	0	0	0	0
Trentholme Drive, York, North Yorkshire	Philpott 1991 : table A23	England	"Romano-British" (ca. 1-5)	151	1	0	0	0	0	0	0	0	0	0	0
Trentholme Drive, York, North Yorkshire	Philpott 1991 : table A23	England	"Romano-British" (ca. 1-5)	198	1	0	0	0	0	0	0	0	0	0	0
Trentholme Drive, York, North Yorkshire	Philpott 1991 : table A23	England	"Romano-British" (ca. 1-5)	199	1	0	0	0	0	0	0	0	0	0	0
Trentholme Drive, York, North Yorkshire	Philpott 1991 : table A23	England	"Romano-British" (ca. 1-5)	202	1	0	0	0	0	0	0	0	0	0	0
Cave's Inn, Tripontium, Warwickshire	Philpott 1991 : table A23	England	"Romano-British" (ca. 1-5)	240	1	0	0	0	0	0	0	0	0	0	0
Cave's Inn, Tripontium, Warwickshire	Philpott 1991 : table A23	England	3-4	735	1	0	0	1	0	0	0	0	0	0	0
Cave's Inn, Tripontium, Warwickshire	Philpott 1991 : table A24	England	"Romano-British" (ca. 1-5)	706	0	1	1	0	0	0	na	0	0	0	0
Verulam Hills Field, St. Albans, Hertfordshire	Philpott 1991 : table A23	England	1	7	1	0	0	0	0	0	0	0	0	0	0
Verulam Hills Field, St. Albans, Hertfordshire	Philpott 1991 : table A23	England	1	8	1	0	0	0	0	0	0	0	0	0	0
Wakerley, Northamptonshire	Philpott 1991 : table A23	England	"Romano-British" (ca. 1-5)	1	1	0	0	0	0	0	1	0	0	0	0
Winterbourne Down, Wiltshire	Philpott 1991 : table A24	England	"Romano-British" (ca. 1-5)	11	0	1	0	0	0	0	0	0	0	0	0
Winterbourne Down, Wiltshire	Philpott 1991 : table A24	England	"Romano-British" (ca. 1-5)	23	0	1	1	0	0	0	0	0	0	0	0
Winterbourne Down, Wiltshire	Philpott 1991 : table A24	England	"Romano-British" (ca. 1-5)	33	0	1	0	0	0	0	0	0	0	0	0
Woodyates, Dorset	Harman et al. 1981; Philpott 1991 : table A24	England	"Romano-British" (ca. 1-5)	14	0	1	1	0	0	0	0	0	0	0	0
Wroxton St Mary, Oxfordshire	Philpott 1991 : table A23	England	"Romano-British" (ca. 1-5)	x	1	0	0	0	0	0	0	0	0	0	0
Wycombe, Gloucestershire	Philpott 1991 : table A24	England	4	x	0	1	1	1	0	0	0	0	0	0	0
Pottenbrunn	Hölbling 2008: 11; Panel 6	Austria	4-5	20	1	0	0	0	0	0	0	0	0	0	0
Pottenbrunn	Hölbling 2008: 33, Panel 16	Austria	4-5	108	1	0	0	0	0	0	0	0	0	0	0
Pottenbrunn	Hölbling 2008: 132-133; Panel 67	Austria	4-5	1168	1	0	0	0	0	0	0	0	0	0	0
Stettfeld, Ldkr.Karlsruhe	Wahl et al.1988: 168-178	Germany	2-3	28	1	0	0	1	0	0	0	0	0	0	0
Stettfeld, Ldkr.Karlsruhe	Wahl et al.1988: 168-178	Germany	2-3	29	1	0	0	0	0	0	0	0	0	0	0
Stettfeld, Ldkr.Karlsruhe	Wahl et al.1988: 168-178	Germany	2-3	114	1	0	0	1	0	0	0	0	0	0	0
Stettfeld, Ldkr.Karlsruhe	Wahl et al.1988: 168-178	Germany	2-3	240	1	0	0	0	0	0	0	0	0	0	0
Stettfeld, Ldkr.Karlsruhe	Wahl et al.1988: 168-178	Germany	2-3	263	1	0	0	0	0	0	0	0	0	0	0
Stettfeld, Ldkr.Karlsruhe	Wahl et al.1988: 168-178	Germany	2-3	309	1	0	0	0	0	0	1	0	0	0	0
Gröss-Sürding, Kreis Breslau	Zotz & Glafer 1935: 113-115	Poland	5	11	1	1	1	0	0	0	0	0	0	0	0
Gröss-Sürding, Kreis Breslau	Zotz & Glafer 1935: 113-115	Poland	5	19_3	1	0	0	1	0	0	0	0	0	0	0
Gröss-Sürding, Kreis Breslau	Zotz & Glafer 1935: 113-115	Poland	5	19_4	1	0	0	0	0	0	0	0	0	0	0
Gröss-Sürding, Kreis Breslau	Zotz & Glafer 1935: 113-115	Poland	5	30	1	0	0	1	0	0	0	0	0	0	0
Gröss-Sürding, Kreis Breslau	Zotz & Glafer 1935: 113-115	Poland	5	44	0	0	0	0	0	0	0	0	0	0	0
Gröss-Sürding, Kreis Breslau	Zotz & Glafer 1935: 113-115	Poland	5	46_1	1	0	0	1	0	0	0	0	0	0	0
Gröss-Sürding, Kreis Breslau	Zotz & Glafer 1935: 113-115	Poland	5	49	1	0	0	0	0	0	0	0	0	0	0
Gröss-Sürding, Kreis Breslau	Zotz & Glafer 1935: 113-115	Poland	5	51	0	0	0	0	0	0	0	0	0	0	0
Frankfurt -Heddernheim	Schleifring 1999	Germany	2-3	x	1	0	0	1	NA	0	NA	0	0	0	0
Merseburg, Mittelelbe-Saale-Gebiet	Schleifring 1999	Germany	4	18	1	0	0	NA	NA	0	NA	0	0	0	0
Merseburg, Mittelelbe-Saale-Gebiet	Schleifring 1999	Germany	4	35	1	0	0	NA	NA	0	NA	0	0	0	0
Merseburg, Mittelelbe-Saale-Gebiet	Schleifring 1999	Germany	4	41	1	0	0	NA	NA	0	NA	0	0	0	0
Merseburg, Mittelelbe-Saale-Gebiet	Schleifring 1999	Germany	4	44	1	0	0	NA	NA	0	NA	0	0	0	0
Gostau Kr. Weissenfels	Schleifring 1999	Germany	4	3	1	0	0	NA	NA	0	NA	0	0	0	0
Niemberg, Saalkreis	Schleifring 1999	Germany	4-5	3	1	0	0	NA	NA	0	NA	0	0	0	0
Niemberg, Saalkreis	Schleifring 1999	Germany	4-5	4	1	0	0	NA	NA	0	NA	1	0	0	0
Niemberg, Saalkreis	Schleifring 1999	Germany	4-5	8	1	0	0	NA	NA	0	NA	1	0	0	0
Niemberg, Saalkreis	Schleifring 1999	Germany	4-5	18	1	0	0	NA	NA	0	NA	0	0	0	0
Kempten im Allgäau, Keckwiese	Schleifring 1999	Germany	1	138	1	0	0	NA	NA	0	NA	0	0	0	0
Gross-Gerau"Auf Esch"	Schleifring 1999	Germany	1-2	142	1	0	0	0	0	0	1	0	0	0	0
Gross-Gerau"Auf Esch"	Schleifring 1999	Germany	1-2	190	1	0	0	0	0	0	NA	0	0	0	0
Gross-Gerau"Auf Esch"	Schleifring 1999	Germany	1-2	227	1	0	0	0	0	0	0	0	0	0	0
Nuova Stazione Alta Velocita', Bologna	Milella et al. 2010	Italy	2	76	0	0	0	0	0	0	0	0	0	1	0
Nuova Stazione Alta Velocita', Bologna	Milella et al. 2010	Italy	1-3	89	1	0	0	0	0	0	0	1	0	0	0
Nuova Stazione Alta Velocita', Bologna	Milella et al. 2010	Italy	1-3	103	1	0	0	0	0	0	0	0	0	0	0
Nuova Stazione Alta Velocita', Bologna	Milella et al. 2010	Italy	1-3	109	0	1	0	0	1	0	0	0	0	1	1
Nuova Stazione Alta Velocita', Bologna	Milella et al. 2010	Italy	1-3	161	1	0	0	0	0	1	0	0	0	0	0
Nuova Stazione Alta Velocita', Bologna	Milella et al. 2010	Italy	1-3	244	1	0	0	0	1	0	0	1	0	0	1
Casalecchio di Reno (Bologna)	Mariotti et al. 2010	Italy	5-6	6	0	0	0	0	0	0	0	0	0	0	1
Casalecchio di Reno (Bologna)	Mariotti et al. 2010	Italy	5-6	8	1	0	0	0	0	0	0	0	0	0	0
Casalecchio di Reno (Bologna)	Mariotti et al. 2010	Italy	5-6	16	0	0	0	0	0	0	0	0	0	0	1
Aquileia (Udine)	Rossi et al. 2012	Italy	2-3	B	1	0	0	0	0	0	0	NA	0	1	0
Osteria del Curato (Roma)	Cavallini 2010: 60	Italy	1-3	90	1	0	0	0	0	0	0	0	0	0	0
Osteria del Curato (Roma)	Cavallini 2010: 61	Italy	1-3	47	1	0	0	1	0	0	0	0	0	0	0
Osteria del Curato (Roma)	Cavallini 2010: 61	Italy	1-3	95	1	0	0	0	0	0	0	0	0	0	0
Osteria del Curato (Roma)	Cavallini 2010: 61	Italy	2-4	55	1	0	0	0	0	0	1	1	0	0	0
Osteria del Curato (Roma)	Cavallini 2010: 61	Italy	2-4	13	1	0	0	1	0	0	1	0	0	0	0
Basiliano (Roma)	Cavallini 2010: 62	Italy	2	115	1	0	0	0	0	0	0	0	0	0	0
Basiliano (Roma)	Cavallini 2010: 62	Italy	2	365	1	0	0	1	0	0	0	0	0	0	0
Via Montona-via Savonarrola (Padova)	Rossi et al. 2012	Italy	2-1BC	14	1	0	0	0	0	0	0	0	0	0	0
Via Tiepolo- Via S. Massimo (Padova)	Rossi 2012	Italy	2	54	1	0	0	1	0	0	1	0	0	0	0
Via Tiepolo- Via S. Massimo (Padova)	Rossi 2012	Italy	2	124	1	0	0	0	0	0	0	0	0	0	0
Via Tiepolo- Via S. Massimo (Padova)	Rossi 2012	Italy	2	140	1	0	0	0	0	0	0	0	0	1	0
Via Tiepolo- Via S. Massimo (Padova)	Rossi 2012	Italy	2	161	1	0	0	0	0	0	0	0	0	0	0
Via Gradenigo 6 (Padova)	Rossi et al. 2012	Italy	1BC-2AD	10	1	0	0	0	0	0	0	0	0	0	0
Porta Pallio (Verona)	Rossi et al. 2012	Italy	2	1381	1	0	0	1	0	0	0	0	0	0	0
Villa Bartolomea (Verona)	Rossi et al. 2012	Italy	3-4	x	1	0	0	0	0	0	0	0	0	0	0
Baggiovara (Modena)	Milella et al. 2011	Italy	5-6	13	0	1	0	0	0	0	0	0	1	0	1
Cattolica, cortile (Milano)	Bissoli 2001	Italy	1-5	2141	1	0	0	NA	NA	0	0	0	0	0	0
Cattolica, cortile (Milano)	Bissoli 2001	Italy	1-5	4001	1	0	0	NA	NA	0	0	0	0	0	0
Cattolica, cortile (Milano)	Bissoli 2001	Italy	1-5	3080	1	0	0	NA	NA	0	0	0	0	0	0
Cattolica, cortile (Milano)	Bissoli 2001	Italy	1-5	2227	1	0	0	NA	NA	0	0	0	0	0	0
Cattolica, cortile (Milano)	Bissoli 2001	Italy	1-5	3379	1	0	0	NA	NA	0	1	1	0	0	0
Cattolica, cortile (Milano)	Bissoli 2001	Italy	1-5	3935	1	0	0	NA	NA	0	0	0	0	0	0
Caudebec-les Elbeuf (Seine Maritime)	de Boüard 1966	France	"Gallo-Roman" (1-5)	x	1	0	0	1	0	0	1	0	0	0	0
Caudebec-les Elbeuf (Seine Maritime)	de Boüard 1966	France	"Gallo-Roman" (1-5)	x	1	0	0	1	0	0	1	0	0	0	0
Calade a Cabasse (Draguignan)	Berard 1963	France	2-3	40	0	0	0	1	0	0	1	1	0	1	0
Faubourg Saint-Gilles De Langres (Haute-Marne)	Durost et al 2007	France	1-2	2	0	0	0	1	0	0	1	0	0	0	1
Valladas (Saint-Paul-Trois-Châteaux, Drôme)	Bel 2002	France	1-2	45bisII	1	0	0	0	0	0	1	0	0	0	0
Valladas (Saint-Paul-Trois-Châteaux, Drôme)	Bel 2002	France	2	58I	1	0	0	1	1	0	1	0	1	0	0
Valladas (Saint-Paul-Trois-Châteaux, Drôme)	Bel 2002	France	2	58II	1	0	0	1	0	0	1	0	0	0	0
Valladas (Saint-Paul-Trois-Châteaux, Drôme)	Bel 2002	France	1-2	69	1	0	0	1	0	0	1	0	0	0	0
Valladas (Saint-Paul-Trois-Châteaux, Drôme)	Bel 2002	France	2	90I	1	0	0	0	1	0	1	0	0	0	0
Valladas (Saint-Paul-Trois-Châteaux, Drôme)	Bel 2002	France	2	97	1	0	0	0	0	0	1	0	0	0	0
Valladas (Saint-Paul-Trois-Châteaux, Drôme)	Bel 2002	France	1-2	135I	1	0	0	0	0	0	1	0	0	0	0
Valladas (Saint-Paul-Trois-Châteaux, Drôme)	Bel 2002	France	1-2	135II	1	0	0	0	0	0	1	0	0	0	0
Valladas (Saint-Paul-Trois-Châteaux, Drôme)	Bel 2002	France	1-2	135III	1	0	0	0	0	0	1	0	0	0	0
Valladas (Saint-Paul-Trois-Châteaux, Drôme)	Bel 2002	France	2	182	1	0	0	1	0	0	1	1	0	0	0
Valladas (Saint-Paul-Trois-Châteaux, Drôme)	Bel 2002	France	2	245	1	0	0	1	0	0	1	0	0	0	0
Valladas (Saint-Paul-Trois-Châteaux, Drôme)	Bel 2002	France	1-2	248	1	0	0	0	0	0	1	0	0	0	0
Valladas (Saint-Paul-Trois-Châteaux, Drôme)	Bel 2002	France	1-2	86	1	0	0	0	0	0	0	0	0	0	0
Valladas (Saint-Paul-Trois-Châteaux, Drôme)	Bel 2002	France	1-2	196	1	0	0	0	0	0	0	0	0	0	0
c/Bellidos 18 (Écija, Sevilla)	López Flores & Tinoco Muñoz 2007	Spain	1	x	1	0	0	0	0	0	0	0	0	0	0
c/Bellidos 18 (Écija, Sevilla)	López Flores & Tinoco Muñoz 2007	Spain	1	x	1	0	0	0	0	0	0	0	0	0	0
c/Bellidos 18 (Écija, Sevilla)	López Flores & Tinoco Muñoz 2007	Spain	1	x	1	0	0	0	0	0	0	0	0	0	0
calle Quart, Valencia	Garcia Prósper & Polo Cerdá 2001	Spain	2	2396	1	0	0	0	0	0	0	0	0	0	0
calle Quart, Valencia	Garcia Prósper & Polo Cerdá 2001	Spain	1	2412	1	0	0	0	0	1	0	0	0	0	0
calle Quart, Valencia	Garcia Prósper & Polo Cerdá 2001	Spain	1	2415	1	0	0	0	0	0	1	0	0	0	0
calle Quart, Valencia	Garcia Prósper & Polo Cerdá 2001	Spain	1	2430	1	0	0	1	0	0	0	0	0	1	0
calle Quart, Valencia	Garcia Prósper & Polo Cerdá 2001	Spain	1	2447	1	0	0	0	0	0	0	0	0	0	0
calle Quart, Valencia	Garcia Prósper & Polo Cerdá 2001	Spain	1	2451	1	0	0	0	0	0	0	0	0	0	0
calle Quart, Valencia	Garcia Prósper & Polo Cerdá 2001	Spain	1	2481A	1	0	0	0	0	0	0	0	0	0	0
calle Quart, Valencia	Garcia Prósper & Polo Cerdá 2001	Spain	1	2481B	1	0	0	0	0	0	0	0	0	0	0
Solar De La Morería, Sagunto	Manuel Polo Cerdá y Elisa García-Prósper 2005	Spain	5-6	1	1	0	0	0	0	0	0	0	0	0	0
Miraflores´ Park and Congress Center of Córdoba, Córdoba	Casal et al. 2004	Spain	3-6	133	1	0	0	0	0	0	0	0	0	0	0
Miraflores´ Park and Congress Center of Córdoba, Córdoba	Casal et al. 2004	Spain	3-6	159	1	0	0	0	0	0	0	0	0	0	0
Miraflores´ Park and Congress Center of Córdoba, Córdoba	Casal et al. 2004	Spain	3-6	182	1	0	0	0	0	0	0	0	0	0	0
Carretera de Carmona 6, Sevilla	Carrasco Gómez-Doreste Franco 2005	Switzerland	1-2	E-103	1	0	0	1	0	0	0	0	0	0	0
Avenches "En Chaplix" (Aventicum), Avenches	Castella et al. 1999: 194-195	Switzerland	2	st. 78/152/308	1	0	0	1	1	0	1	0	0	0	0
Avenches "En Chaplix" (Aventicum), Avenches	Castella et al. 1999: 220	Switzerland	1-2	st. 125	1	0	0	0	0	0	1	0	0	0	0
Avenches "En Chaplix" (Aventicum), Avenches	Castella et al. 1999: 219	Switzerland	1-2	st.124	1	0	0	0	0	0	1	0	0	0	0
Avenches "En Chaplix" (Aventicum), Avenches	Castella et al. 1999: 233-234	Switzerland	2	st.147	1	0	0	1	0	0	1	0	0	0	0
Avenches "En Chaplix" (Aventicum), Avenches	Castella et al. 1999: 235-236	Switzerland	2	st.156b	1	0	0	1	1	0	1	0	0	0	0
Avenches "En Chaplix" (Aventicum), Avenches	Castella et al. 1999: 257	Switzerland	2	st.203	1	0	0	1	1	0	1	0	0	0	0
Avenches "En Chaplix" (Aventicum), Avenches	Castella et al. 1999: 258	Switzerland	2	st.204	1	0	0	1	1	0	1	0	0	0	0
Avenches "En Chaplix" (Aventicum), Avenches	Castella et al. 1999: 273-274	Switzerland	2	st.280	1	0	0	0	0	0	1	0	0	0	0
Avenches "En Chaplix" (Aventicum), Avenches	Castella et al. 1999: 275	Switzerland	2	st.282	1	0	0	0	0	0	0	0	0	0	0
Avenches "En Chaplix" (Aventicum), Avenches	Castella et al. 1999: 288-289	Switzerland	2	st.318	1	0	0	1	1	0	1	0	0	0	0
Avenches "En Chaplix" (Aventicum), Avenches	Castella et al. 1999: 302-303	Switzerland	2	st.342	1	0	0	1	1	1	1	0	0	0	0
Avenches "En Chaplix" (Aventicum), Avenches	Castella et al. 1999: 317	Switzerland	3	st.388	1	0	0	0	0	0	1	0	0	0	0
